# Supplementary material for: RNAi Screening Identifies that TEX10 Promotes the Proliferation of Colorectal Cancer Cells by Increasing NF‐κB Activation
Source: Adv Sci (Weinh). 2020 Jul 7;7(17):2000593. doi: 10.1002/advs.202000593 (PMC7507032; doi:10.1002/advs.202000593)
Supplement: Supplementary file 2 — Supporting Table 1 [file ADVS-7-2000593-s002.xlsx]

## Sheet: Table S1
Table S1. Screen of aberrantly expressed genes that promote proliferation of CRC
			Aberrant expression in CRC				shRNA library screening
Rank	Gene_ID	Symbol	FDR	Tumor/Normal		shRNA (p<0.05)	Day 0 abundance	Day 4 abundance	day 0/ day 4	P value
1	4233	MET	7.16648e-84	3.5942		MET_1	42.3968	25.9916	1.63117	0.00678635
						MET_5	52.4771	44.2956	1.1847	0.0287131
						MET_3	46.4487	44.5396	1.04286	0.0408903
2	84128	WDR75	1.44601e-54	1.90371		WDR75_2	71.5619	41.16	1.73863	0.000613026
						WDR75_4	5.35926	0.3675	14.583	0.0205662
						WDR75_1	42.5588	40.0575	1.06244	0.0421516
3	1736	DKC1	1.1325e-41	2.21162		DKC1_2	42.4566	27.8956	1.52198	0.0106161
						DKC1_1	100.774	93.5019	1.07777	0.0249645
						DKC1_3	68.8918	64.7453	1.06404	0.0323147
						DKC1_4	13.6182	8.09316	1.68268	0.042949
4	55179	FAIM	2.86847e-41	2.40004		FAIM_2	31.9461	20.3471	1.57006	0.0153846
						FAIM_3	24.0535	16.3769	1.46875	0.0304981
						FAIM_5	36.832	30.2725	1.21668	0.035361
5	2653	GCSH	1.21673e-33	1.92629		GCSH_2	72.143	56.0641	1.28679	0.0128972
						GCSH_3	71.8985	61.2465	1.17392	0.022598
						GCSH_1	43.5304	33.9211	1.28328	0.0250483
						GCSH_4	19.5642	13.1916	1.48308	0.0377761
6	57822	GRHL3	2.60829e-27	8.11679		GRHL3_1	45.7654	20.3255	2.25162	0.000347817
						GRHL3_4	60.2577	38.1723	1.57857	0.00338146
						GRHL3_5	70.3643	63.4552	1.10888	0.0288351
						GRHL3_2	30.7009	24.7872	1.23858	0.0391007
7	54881	TEX10	6.27913e-26	1.73859		TEX10_4	52.9621	38.22	1.38572	0.0127536
						TEX10_2	90.7922	77.91	1.16535	0.0188
						TEX10_3	42.2436	30.87	1.36844	0.0193614
						TEX10_1	84.8024	73.1325	1.15957	0.020642
8	5591	PRKDC	1.51351e-24	1.83971		PRKDC_5	91.9103	65.8581	1.39558	0.00370453
						PRKDC_2	37.5036	31.7336	1.18183	0.037682
						PRKDC_3	43.3141	39.341	1.10099	0.0398082
9	2239	GPC4	5.61303e-24	1.90984		GPC4_3	8.51177	1.8375	4.63226	0.0150122
						GPC4_1	17.654	8.81999	2.00159	0.0181052
						GPC4_5	58.6366	54.0225	1.08541	0.034149
						GPC4_4	10.7185	5.145	2.08328	0.0386163
10	55706	TMEM48	1.25108e-22	1.84623		TMEM48_1	6.11381	0	6.11381	0.00721988
						TMEM48_2	38.8839	28.7387	1.35302	0.0227715
						TMEM48_3	20.787	16.0183	1.2977	0.0483137
11	56919	DHX33	5.34549e-22	1.82107		DHX33_1	61.225	50.8861	1.20318	0.0234221
						DHX33_2	14.6638	8.60047	1.705	0.0380693
						DHX33_5	26.6064	21.2623	1.25134	0.0428033
12	6902	TBCA	1.41658e-20	1.60359		TBCA_4	36.6567	19.5112	1.87875	0.0038938
						TBCA_1	76.5242	75.2577	1.01683	0.0321592
						TBCA_2	32.3756	30.3121	1.06808	0.0485364
13	221150	SKA3	1.42506e-20	2.16177		SKA3_4	85.0863	56.0948	1.51683	0.00170827
						SKA3_1	29.7	15.3303	1.93734	0.00604419
						SKA3_2	32.9108	24.3891	1.34941	0.0280874
14	9156	EXO1	2.12278e-20	2.61919		EXO1_1	44.6996	31.3395	1.4263	0.0142341
						EXO1_2	66.6488	57.3409	1.16233	0.0252749
						EXO1_1	49.1245	39.5583	1.24183	0.0253382
						EXO1_4	16.6622	9.29853	1.79192	0.0280194
						EXO1_2	73.2465	72.3787	1.01199	0.0329178
						EXO1_3	38.4512	31.6839	1.21359	0.034387
						EXO1_3	42.2576	39.993	1.05662	0.0425249
15	7818	DAP3	1.17063e-19	1.68028		DAP3_2	14.7162	4.87781	3.01697	0.00770651
						DAP3_4	21.4054	13.2398	1.61675	0.0261968
						DAP3_1	12.3081	6.9683	1.7663	0.0440595
16	8798	DYRK4	5.65889e-19	1.99178		DYRK4_2	102.651	87.1588	1.17775	0.0154079
						DYRK4_5	24.2981	16.9536	1.43321	0.0325066
						DYRK4_4	36.9754	30.8642	1.198	0.0367803
						DYRK4_1	48.7723	46.9484	1.03885	0.0399764
17	1265	CNN2	5.74336e-19	1.58679		CNN2_1	48.5486	27.93	1.73822	0.00283024
						CNN2_4	11.0338	1.8375	6.00479	0.00396396
						CNN2_5	14.1863	5.88	2.41264	0.0163695
18	51495	PTPLAD1	1.76743e-17	1.88472		PTPLAD1_3	90.729	57.4775	1.57851	0.00077993
						PTPLAD1_2	14.1841	6.59578	2.15048	0.0224389
						PTPLAD1_4	47.4432	40.0458	1.18472	0.0312074
19	79833	GEMIN6	3.13647e-17	1.80578		GEMIN6_2	36.4562	12.4068	2.9384	0.000134222
						GEMIN6_4	10.1476	1.48881	6.81591	0.00445301
						GEMIN6_1	6.38922	0.992541	6.43724	0.021883
20	84650	EBPL	1.04493e-16	1.58733		EBPL_1	36.8862	25.3236	1.45659	0.0173938
						EBPL_2	8.9192	3.58353	2.48894	0.0375103
						EBPL_3	25.3971	19.351	1.31244	0.0397286
21	64223	MLST8	2.28099e-16	1.84014		MLST8_3	85.2336	60.0961	1.41829	0.0037725
						MLST8_4	59.279	43.3931	1.36609	0.0115736
						MLST8_3	93.671	75.8564	1.23485	0.0120447
						MLST8_2	69.052	58.5463	1.17944	0.0229385
						MLST8_4	65.1472	54.7731	1.1894	0.0232841
						MLST8_2	75.8876	73.9002	1.02689	0.0321188
22	348995	NUP43	2.55051e-16	1.60109		NUP43_1	12.0405	3.48415	3.45579	0.00976228
						NUP43_4	6.42161	1.04525	6.14361	0.0225874
						NUP43_2	9.36485	3.48415	2.68784	0.030153
						NUP43_5	4.01351	0.348415	11.5193	0.0467619
23	675	BRCA2	3.72784e-16	2.33125		BRCA2_2	134.259	116.92	1.1483	0.0138486
						BRCA2_3	35.7276	25.4849	1.40191	0.0217714
						BRCA2_1	40.8545	30.8229	1.32546	0.023447
24	8542	APOL1	1.49987e-15	3.42113		APOL1_2	27.5594	17.7692	1.55096	0.0207848
						APOL1_1	48.6972	47.7329	1.0202	0.0403279
						APOL1_3	14.4486	8.71038	1.65878	0.0412322
25	4071	TM4SF1	1.57688e-15	3.2151		TM4SF1_1	13.0452	5.00308	2.60743	0.0160907
						TM4SF1_2	16.4053	9.88414	1.65976	0.0351051
						TM4SF1_5	16.4053	11.1044	1.47737	0.0459238
26	9700	ESPL1	2.98498e-15	1.71084		ESPL1_1	11.0049	3.29789	3.33695	0.0136306
						ESPL1_4	12.2276	5.65352	2.16283	0.0289441
						ESPL1_2	32.0364	26.3831	1.21428	0.0397018
27	8504	PEX3	3.33937e-15	1.58921		PEX3_1	24.9444	15.0761	1.65457	0.0189044
						PEX3_2	50.8669	41.4592	1.22691	0.0257514
						PEX3_3	20.0533	12.2493	1.6371	0.0276841
28	10557	RPP38	5.34471e-15	1.4143		RPP38_5	13.9079	6.92815	2.00745	0.0277716
						RPP38_3	18.4431	11.2284	1.64254	0.0308481
						RPP38_4	34.3163	28.1904	1.2173	0.0373858
29	5481	PPID	1.84788e-14	1.56966		PPID_3	58.5039	38.7021	1.51165	0.00540745
						PPID_1	22.2224	16.2453	1.36793	0.0405756
						PPID_2	12.3962	7.16705	1.72961	0.0454922
30	1875	E2F5	4.85287e-14	1.86117		E2F5_4	20.4037	8.92339	2.28654	0.00787662
						E2F5_5	15.4458	6.69254	2.30791	0.0153704
						E2F5_3	22.8827	13.1372	1.74182	0.0180326
						E2F5_1	17.162	9.41914	1.82203	0.0254892
						E2F5_2	23.6454	17.8468	1.32491	0.0413979
31	51367	POP5	9.51137e-14	1.45171		POP5_4	14.8149	6.21145	2.3851	0.0153266
						POP5_1	25.3971	19.8289	1.28081	0.042154
						POP5_3	38.7003	37.2687	1.03841	0.0450174
32	54832	VPS13C	1.92289e-12	1.42983		VPS13C_3	78.4974	55.86	1.40525	0.00512872
						VPS13C_2	9.45752	2.205	4.28912	0.0126393
						VPS13C_1	17.3388	8.4525	2.05132	0.0173372
						VPS13C_5	27.4268	19.4775	1.40813	0.0298717
33	4867	NPHP1	1.2966e-11	2.71855		NPHP1_5	310.826	293.041	1.06069	0.0124937
						NPHP1_2	31.7918	23.0852	1.37715	0.0271316
						NPHP1_1	9.04845	4.24014	2.134	0.0471346
34	51054	PLEKHA9	2.16129e-11	2.35945		PLEKHA9_3	45.4762	23.821	1.90908	0.0016095
						PLEKHA9_2	24.4294	10.4217	2.34409	0.00403957
						PLEKHA9_1	28.9394	17.8657	1.61983	0.015901
35	55781	RIOK2	1.58762e-10	1.37967		RIOK2_1	28.1976	13.4312	2.09941	0.00451622
						RIOK2_1	30.9889	16.9536	1.82787	0.00744776
						RIOK2_4	16.1816	9.81511	1.64864	0.0363348
						RIOK2_2	27.5567	21.0078	1.31174	0.0369057
						RIOK2_4	17.7834	12.3891	1.43541	0.0450666
						RIOK2_2	30.2846	26.5171	1.14208	0.0466082
36	7873	MANF	1.98395e-10	1.45645		MANF_4	34.1255	20.6634	1.65149	0.0104054
						MANF_5	37.0093	31.3395	1.18092	0.0381234
						MANF_3	30.2804	27.7234	1.09223	0.0493449
37	7301	TYRO3	4.12683e-09	2.40015		TYRO3_2	141.232	90.4049	1.56222	9.70753e-05
						TYRO3_3	35.9386	28.2975	1.27003	0.031663
						TYRO3_1	36.8843	31.2375	1.18077	0.0382294
38	8324	FZD7	9.31413e-09	1.67094		FZD7_1	79.3266	73.8659	1.07393	0.0292133
						FZD7_5	16.9713	11.1542	1.52152	0.041554
						FZD7_3	12.3948	6.94042	1.78589	0.0427356
39	84141	FAM176A	1.33183e-08	2.97386		FAM176A_4	68.0264	42.6793	1.5939	0.00207976
						FAM176A_5	46.6038	37.2203	1.25211	0.025827
						FAM176A_1	31.9461	30.2725	1.05528	0.0492701
40	81624	DIAPH3	1.65216e-08	3.07835		DIAPH3_2	92.3684	67.62	1.36599	0.00466415
						DIAPH3_1	33.4166	20.9475	1.59525	0.0130693
						DIAPH3_3	42.2436	37.1175	1.1381	0.0379044
41	79145	CHCHD7	2.94322e-08	1.42015		CHCHD7_4	18.7297	7.31672	2.55985	0.00645917
						CHCHD7_3	37.9945	24.0406	1.58043	0.0106306
						CHCHD7_2	29.4324	18.8144	1.56435	0.0180282
						CHCHD7_5	30.2351	26.1311	1.15705	0.0456743
42	23400	ATP13A2	7.70983e-08	1.5868		ATP13A2_3	14.0591	4.77804	2.94244	0.00950444
						ATP13A2_2	20.4083	13.3785	1.52546	0.0333272
						ATP13A2_5	34.6186	34.4019	1.0063	0.0478302
43	57647	DHX37	7.80584e-08	2.15244		DHX37_1	23.583	15.5286	1.51868	0.0280842
						DHX37_4	13.4544	6.92815	1.94199	0.0317532
						DHX37_3	36.4327	29.3849	1.23984	0.033758
						DHX37_5	53.2129	51.125	1.04084	0.0381647
44	114971	PTPMT1	1.27726e-07	1.35356		PTPMT1_2	34.5104	21.3006	1.62016	0.0112863
						PTPMT1_4	25.3546	17.6056	1.44014	0.0304605
						PTPMT1_3	29.2282	25.213	1.15925	0.0465328
45	126133	ALDH16A1	1.74086e-07	1.51051		ALDH16A1_2	40.3512	28.2676	1.42747	0.0167261
						ALDH16A1_4	27.1453	21.2007	1.2804	0.0398677
						ALDH16A1_1	33.7483	32.0366	1.05343	0.0479369
46	1108	CHD4	1.75277e-07	1.42664		CHD4_1	54.4726	37.8829	1.43792	0.00940701
						CHD4_3	11.6956	5.16585	2.26402	0.0282539
						CHD4_2	13.6182	8.43755	1.614	0.0467135
47	672	BRCA1	2.0294e-07	2.03566		BRCA1_2	58.4779	42.36	1.3805	0.0110094
						BRCA1_1	35.0868	26.3458	1.33178	0.0274376
						BRCA1_3	16.0214	10.5039	1.52528	0.0439845
48	8726	EED	2.44244e-07	1.32936		EED_1	27.8772	21.3522	1.30559	0.036986
						EED_3	31.4019	25.1405	1.24906	0.0375471
						EED_5	38.6115	38.3995	1.00552	0.0453001
49	598	BCL2L1	4.59995e-07	1.44446		BCL2L1_1	22.7503	6.19902	3.66998	0.000582375
						BCL2L1_4	21.6288	12.0536	1.79439	0.0178894
						BCL2L1_3	26.7557	23.2463	1.15097	0.0497478
50	146059	CDAN1	6.23592e-07	1.41533		CDAN1_2	59.4263	49.4683	1.2013	0.0242777
						CDAN1_1	51.1115	48.9972	1.04315	0.0389035
						CDAN1_5	34.4819	29.2099	1.18049	0.0401581
						CDAN1_3	22.7434	18.374	1.2378	0.0492795
51	5601	MAPK9	9.62067e-07	1.24957		MAPK9_8	90.822	83.5881	1.08654	0.0259838
						MAPK9_1	20.8525	13.1788	1.58228	0.0291002
						MAPK9_9	61.9645	58.3286	1.06233	0.034373
						MAPK9_3	38.9378	37.096	1.04965	0.0446084
52	88745	C6orf153	1.29656e-06	1.3196		C6orf153_4	55.9215	40.0677	1.39568	0.0110517
						C6orf153_3	18.9973	8.71038	2.181	0.011417
						C6orf153_1	50.5702	35.8868	1.40916	0.0123998
						C6orf153_2	35.854	34.1447	1.05006	0.0465455
53	160418	TMTC3	2.54736e-06	1.34432		TMTC3_5	11.6643	4.0425	2.88542	0.0163451
						TMTC3_4	34.3623	24.6225	1.39557	0.0233774
						TMTC3_2	16.393	10.29	1.5931	0.03884
54	27309	ZNF330	3.04057e-06	1.31227		ZNF330_3	52.7107	31.3574	1.68097	0.0028901
						ZNF330_4	43.3459	27.8732	1.55511	0.00886518
						ZNF330_1	91.2404	89.1943	1.02294	0.0293182
55	26610	ELP4	7.59715e-06	1.24914		ELP4_3	8.20264	2.07445	3.95413	0.021053
						ELP4_1	9.28974	2.80661	3.30995	0.0210764
						ELP4_5	11.9581	6.58942	1.81474	0.0433394
56	115209	OMA1	1.08529e-05	1.34493		OMA1_2	49.3996	42.4014	1.16505	0.0318861
						OMA1_1	45.4868	39.1035	1.16324	0.0340799
						OMA1_4	29.1018	24.9697	1.16548	0.0462422
57	6499	SKIV2L	1.22745e-05	1.29895		SKIV2L_3	34.921	19.351	1.80461	0.00583855
						SKIV2L_5	82.8428	73.8207	1.12222	0.024579
						SKIV2L_2	39.7585	31.0572	1.28017	0.0278505
						SKIV2L_4	21.013	15.0508	1.39614	0.0407608
58	285672	SFRS12IP1	1.90574e-05	1.28527		SFRS12IP1_3	9.02008	1.48881	6.05858	0.0083296
						SFRS12IP1_5	7.51673	2.48135	3.02929	0.0373309
						SFRS12IP1_1	19.9193	13.8956	1.4335	0.0403414
59	5573	PRKAR1A	2.61677e-05	1.21707		PRKAR1A_3	161.816	115.543	1.40048	0.000502212
						PRKAR1A_2	146.275	123.808	1.18147	0.00954908
						PRKAR1A_5	22.2697	16.1863	1.37584	0.0399173
60	163183	C19orf46	3.96593e-05	1.76047		C19orf46_5	16.5368	5.95525	2.77684	0.00704173
						C19orf46_2	16.161	8.4366	1.91558	0.0243894
						C19orf46_3	14.6576	8.93287	1.64086	0.041499
61	5387	PMS2L3	5.08209e-05	1.26312		PMS2L3_5	28.3621	13.2398	2.14218	0.00395872
						PMS2L3_1	13.1108	3.48415	3.76298	0.00598644
						PMS2L3_4	8.29458	3.48415	2.38066	0.045082
62	127	ADH4	5.88512e-05	2.65238		ADH4_5	17.3031	10.5039	1.6473	0.0333651
						ADH4_1	34.9266	30.6507	1.1395	0.0427768
						ADH4_4	10.2537	5.16585	1.9849	0.0449014
63	4800	NFYA	6.13197e-05	1.32999		NFYA_5	34.324	15.1202	2.27008	0.00132931
						NFYA_2	17.9248	5.70106	3.14412	0.00340993
						NFYA_4	72.2711	58.0021	1.24601	0.0160396
						NFYA_3	28.4127	17.5989	1.61446	0.01668
64	4801	NFYB	6.38016e-05	1.24024		NFYB_4	22.8827	12.8893	1.77533	0.0167507
						NFYB_3	19.0689	10.9064	1.74841	0.024347
						NFYB_2	18.1155	12.6415	1.43302	0.0444181
65	93627	TBCK	0.000210394	1.19362		TBCK_5	34.8625	19.1271	1.82268	0.00551197
						TBCK_4	33.2779	22.1701	1.50103	0.0177546
						TBCK_5	19.5678	10.7383	1.82224	0.0203519
						TBCK_3	36.2711	27.8212	1.30372	0.0286396
						TBCK_4	18.6783	12.4467	1.50066	0.0386185
						TBCK_3	20.3584	15.6194	1.3034	0.0487149
66	8942	KYNU	0.000255985	1.9528		KYNU_5	30.6881	21.5012	1.42727	0.0247619
						KYNU_3	48.8289	42.7634	1.14184	0.0340766
						KYNU_2	52.3058	47.7804	1.09471	0.0359445
						KYNU_4	35.828	35.5964	1.00651	0.0470225
67	83903	GSG2	0.000327837	1.84219		GSG2_2	87.6368	67.3282	1.30164	0.0084964
						GSG2_4	129.613	126.736	1.0227	0.0244955
						GSG2_1	102.216	96.0848	1.06381	0.0257476
68	9706	ULK2	0.000474668	1.36224		ULK2_3	19.2303	8.085	2.37852	0.00794922
						ULK2_4	36.2538	23.1525	1.56587	0.0123104
						ULK2_1	54.5383	41.16	1.32503	0.0160742
69	6598	SMARCB1	0.000484391	1.25371		SMARCB1_2	81.068	59.0629	1.37257	0.00600888
						SMARCB1_3	40.534	26.3458	1.53854	0.0109129
						SMARCB1_1	60.4005	55.9634	1.07929	0.0339339
70	26057	ANKRD17	0.000495863	1.19522		ANKRD17_1	18.6875	5.70106	3.2779	0.00245951
						ANKRD17_5	7.62756	2.23085	3.41913	0.0306202
						ANKRD17_3	34.1333	30.984	1.10164	0.0456889
						ANKRD17_4	22.3106	17.8468	1.25012	0.049092
71	22823	MTF2	0.00050422	1.26966		MTF2_4	26.7567	8.36196	3.19981	0.000493054
						MTF2_3	17.6594	9.40721	1.87722	0.0221917
						MTF2_1	33.4459	25.7827	1.29722	0.0316615
72	1741	DLG3	0.00062756	1.31297		DLG3_4	10.8993	3.97016	2.7453	0.0213257
						DLG3_2	10.8993	5.95525	1.8302	0.0478899
						DLG3_3	13.906	8.93287	1.55672	0.0489792
73	55133	SRBD1	0.0010199	1.24681		SRBD1_4	33.7116	19.5899	1.72087	0.00848955
						SRBD1_1	13.6056	5.01694	2.71193	0.0130719
						SRBD1_5	17.0825	9.55607	1.78761	0.0271369
						SRBD1_3	26.1529	17.9176	1.45962	0.0280434
						SRBD1_2	6.95396	2.15012	3.23422	0.0393444
74	27043	PELP1	0.00129402	1.32286		PELP1_4	21.7523	13.965	1.55763	0.0288501
						PELP1_1	26.481	19.11	1.38571	0.0327219
						PELP1_2	10.7185	5.145	2.08328	0.0386163
75	23185	LARP4B	0.00168009	1.16448		LARP4B_5	38.7112	20.3471	1.90254	0.0029818
						LARP4B_3	66.8989	66.004	1.01356	0.0344372
						LARP4B_4	10.5234	5.45898	1.92772	0.0456789
76	10525	HYOU1	0.00192139	1.23054		HYOU1_4	16.3418	8.26536	1.97714	0.0218065
						HYOU1_3	14.4192	7.40438	1.94739	0.0282468
						HYOU1_5	30.4406	27.379	1.11182	0.0482368
77	55534	MAML3	0.0019786	1.83928		MAML3_3	30.3245	21.6718	1.39926	0.0270848
						MAML3_1	35.9492	35.8057	1.00401	0.0469256
						MAML3_4	11.0049	6.12465	1.79682	0.0488874
78	80208	SPG11	0.00293665	1.15686		SPG11_3	108.993	86.8473	1.255	0.00817024
						SPG11_4	14.6576	7.44406	1.96903	0.0267139
						SPG11_1	43.2212	38.2128	1.13107	0.0378495
79	9401	RECQL4	0.0032165	1.33866		RECQL4_3	123.962	111.806	1.10872	0.0189944
						RECQL4_2	14.5126	9.31717	1.55762	0.0467858
						RECQL4_5	15.2685	10.2728	1.4863	0.0487226
						RECQL4_1	19.8037	15.0508	1.31579	0.0489199
80	23007	PLCH1	0.00329314	1.67796		PLCH1_1	68.6325	56.1419	1.22248	0.0191505
						PLCH1_4	32.8045	24.1291	1.35954	0.0274273
						PLCH1_3	8.31451	2.62792	3.16391	0.0288863
81	4126	MANBA	0.00392395	1.2293		MANBA_4	30.5369	19.1121	1.59778	0.0153602
						MANBA_3	15.8732	10.0339	1.58196	0.0409984
						MANBA_5	19.5013	14.573	1.33818	0.0479385
82	55101	ATP5SL	0.00418921	1.30456		ATP5SL_5	17.6643	5.45898	3.23582	0.00323764
						ATP5SL_4	10.1476	2.97762	3.40796	0.0161077
						ATP5SL_3	21.0469	15.3844	1.36807	0.0427083
83	8411	EEA1	0.00505914	1.18148		EEA1_3	59.9199	47.8702	1.25172	0.0196433
						EEA1_1	14.259	7.40438	1.92575	0.0295828
						EEA1_4	79.1455	76.799	1.03055	0.0313408
84	10247	HRSP12	0.00549281	1.63422		HRSP12_1	49.4336	27.2348	1.81509	0.00182022
						HRSP12_4	21.1642	9.79497	2.16072	0.00900637
						HRSP12_5	15.8732	10.9895	1.4444	0.049606
85	123879	DCUN1D3	0.00598409	1.25512		DCUN1D3_3	31.5251	21.6825	1.45394	0.0221663
						DCUN1D3_4	7.25076	2.205	3.28833	0.0356613
						DCUN1D3_2	6.93551	2.5725	2.69602	0.0496982
86	9897	KIAA0196	0.00616488	1.18504		KIAA0196_3	118.389	73.448	1.61188	0.000145728
						KIAA0196_2	29.6911	14.8881	1.99428	0.00513989
						KIAA0196_5	39.087	30.7688	1.27035	0.0291561
87	2634	GBP2	0.0094062	0.738682		GBP2_2	3.21081	12.1945	0.2633	0.00745714
						GBP2_4	2.94324	8.71038	0.3379	0.0293409
						GBP2_1	6.42161	12.8914	0.498131	0.0314347
88	51231	VRK3	0.00863578	0.856392		VRK3_4	4.40183	15.4321	0.285239	0.00410087
						VRK3_10	48.068	48.9045	0.982895	0.0402638
						VRK3_1	32.5736	35.2113	0.925089	0.0458959
89	84812	PLCD4	0.00707858	0.551803		PLCD4_1	43.5827	48.0784	0.906492	0.0372608
						PLCD4_4	46.6464	48.4445	0.962883	0.0401229
						PLCD4_3	28.8575	31.1167	0.927396	0.049197
90	84436	ZNF528	0.00648026	0.730957		ZNF528_2	21.6288	32.0283	0.675303	0.0200366
						ZNF528_4	7.53004	13.6034	0.553541	0.0368971
						ZNF528_5	3.04406	7.57658	0.401772	0.0483574
91	57494	RIMKLB	0.00317678	0.556632		RIMKLB_5	8.26841	15.3844	0.537454	0.0286558
						RIMKLB_2	55.9997	57.5674	0.972768	0.0369547
						RIMKLB_3	34.9528	39.7016	0.880388	0.0396426
						RIMKLB_4	7.51673	12.4068	0.605856	0.0496019
92	54497	HEATR5B	0.00252661	0.873295		HEATR5B_3	8.64424	16.8732	0.512306	0.0213674
						HEATR5B_1	53.7446	65.0114	0.826695	0.0214861
						HEATR5B_5	51.4896	55.086	0.934713	0.0363036
						HEATR5B_2	31.9461	37.7166	0.847004	0.0376199
93	11095	ADAMTS8	0.00247166	0.555242		ADAMTS8_3	184.431	191.36	0.963791	0.0192964
						ADAMTS8_2	94.6343	95.0829	0.995282	0.0289105
						ADAMTS8_1	1.36056	5.49474	0.247611	0.0471404
94	10451	VAV3	0.0023738	0.808089		VAV3_3	84.5057	97.4719	0.866975	0.0186475
						VAV3_4	17.2337	27.4737	0.62728	0.0186622
						VAV3_1	26.0017	30.8183	0.84371	0.0431051
95	27031	NPHP3	0.00189878	0.690995		NPHP3_3	68.2296	75.6061	0.902435	0.0275175
						NPHP3_2	15.2513	23.3438	0.653334	0.027747
						NPHP3_4	30.2351	33.0994	0.913464	0.0468465
96	5586	PKN2	0.00176138	0.714827		PKN2_3	54.256	71.8735	0.754882	0.0104183
						PKN2_2	22.6314	31.4828	0.71885	0.0264398
						PKN2_5	16.5041	21.9647	0.751392	0.0437512
97	115330	GPR146	0.000791515	0.620511		GPR146_5	4.76723	11.4021	0.418101	0.0262467
						GPR146_3	63.4994	64.1989	0.989104	0.0351675
						GPR146_1	13.3482	20.0776	0.66483	0.0353358
98	26994	RNF11	0.000684846	0.853473		RNF11_3	13.2977	26.1736	0.508058	0.00785304
						RNF11_5	7.53004	16.1863	0.465211	0.0172481
						RNF11_1	48.3845	60.6126	0.798258	0.0192939
99	4478	MSN	0.000684843	0.681662		MSN_2	15.6514	25.912	0.604021	0.0176445
						MSN_3	7.82568	14.6049	0.535826	0.0308219
						MSN_5	45.7313	50.4106	0.907176	0.0362545
						MSN_4	37.9057	39.1035	0.969368	0.0448989
100	5322	PLA2G5	0.000680826	0.656634		PLA2G5_5	184.582	236.752	0.779643	0.000768011
						PLA2G5_1	114.589	134.502	0.85195	0.0114193
						PLA2G5_2	21.1642	28.9071	0.732145	0.0311234
						PLA2G5_3	67.272	70.7149	0.951313	0.032485
101	905	CCNT2	0.000639061	0.815834		CCNT2_3	22.5013	29.2489	0.769304	0.0358046
						CCNT2_2	18.6875	25.2829	0.739136	0.0368208
						CCNT2_5	11.06	16.8553	0.656173	0.0417128
102	2899	GRIK3	0.00049396	0.496922		GRIK3_4	6.11381	25.4409	0.240314	0.000153302
						GRIK3_2	8.80389	16.9606	0.519079	0.0220287
						GRIK3_5	8.55934	15.5472	0.550539	0.0300344
103	284439	SLC25A42	0.000147873	0.579338		SLC25A42_5	33.8253	49.1308	0.688474	0.0107377
						SLC25A42_2	24.0535	31.7613	0.757321	0.0314663
						SLC25A42_4	19.5435	25.8061	0.757321	0.0385433
104	3690	ITGB3	0.000116586	0.503254		ITGB3_4	9.68505	23.063	0.419939	0.00453539
						ITGB3_5	17.7889	23.4291	0.759265	0.0423302
						ITGB3_3	28.2645	31.8489	0.887456	0.0461259
105	54812	AFTPH	8.18949e-05	0.87471		AFTPH_3	11.6509	27.2949	0.426853	0.00273241
						AFTPH_2	13.1543	21.3396	0.616427	0.0260256
						AFTPH_5	3.00669	7.94033	0.378661	0.0413669
106	51616	TAF9B	6.23648e-05	0.723357		TAF9B_5	22.1199	34.2063	0.646662	0.0146611
						TAF9B_2	53.5836	60.7286	0.882345	0.0298345
						TAF9B_4	44.4305	49.3265	0.900743	0.0362073
107	1810	DR1	2.38145e-05	0.708437		DR1_5	8.19963	19.334	0.424104	0.00810001
						DR1_4	1.90689	6.1968	0.307722	0.0477049
						DR1_3	16.5899	21.317	0.778247	0.0482716
108	27145	FILIP1	1.32167e-05	0.403256		FILIP1_3	26.7567	44.5971	0.599965	0.00510041
						FILIP1_2	12.0405	21.2533	0.566524	0.019613
						FILIP1_1	24.081	27.8732	0.863948	0.0480835
109	64098	PARVG	6.2154e-06	0.464145		PARVG_5	454.329	506.944	0.896211	0.0030504
						PARVG_2	128.432	147.031	0.873503	0.0128403
						PARVG_4	47.6269	62.3663	0.763664	0.0142222
110	6653	SORL1	4.60013e-06	0.724514		SORL1_3	55.5134	71.1402	0.780338	0.0135617
						SORL1_4	6.11381	13.1916	0.463462	0.025457
						SORL1_5	20.787	24.9697	0.832489	0.0486367
111	80205	CHD9	4.24623e-06	0.628704		CHD9_3	24.8837	35.1899	0.707126	0.0213956
						CHD9_1	14.1811	20.5565	0.68986	0.037945
						CHD9_4	12.0405	18.1176	0.664575	0.0396883
112	284443	ZNF493	1.83741e-06	0.64834		ZNF493_10	28.4127	35.1978	0.807229	0.034869
						ZNF493_8	32.6078	39.1638	0.832601	0.0349141
						ZNF493_3	25.171	30.2404	0.832363	0.0424722
						ZNF493_4	30.7009	33.7106	0.910719	0.0462023
113	80311	KLHL15	1.67182e-06	0.730605		KLHL15_1	6.38922	14.8881	0.429149	0.0162246
						KLHL15_4	43.9729	54.0935	0.812905	0.0239412
						KLHL15_2	32.322	37.2203	0.868397	0.040208
114	23097	CDK19	1.25898e-06	0.802591		CDK19_2	5.67451	14.7	0.386021	0.012237
						CDK19_3	11.0338	19.4775	0.56649	0.0228001
						CDK19_4	12.61	19.4775	0.647414	0.0340939
						CDK19_1	15.4473	21.6825	0.712432	0.0389738
115	4520	MTF1	5.96362e-07	0.773195		MTF1_3	73.9873	107.576	0.687768	0.00132195
						MTF1_1	48.435	57.7542	0.83864	0.0257449
						MTF1_4	33.9426	36.1893	0.937918	0.0458135
116	23081	KDM4C	1.6693e-07	0.579427		KDM4C_4	4.32577	16.1863	0.267249	0.00274567
						KDM4C_3	12.3364	21.6966	0.568587	0.0191521
						KDM4C_1	22.9105	30.8229	0.743295	0.030517
						KDM4C_2	7.0494	12.2258	0.5766	0.0460099
117	23460	ABCA6	1.85103e-08	0.334444		ABCA6_4	45.5182	61.107	0.744893	0.0124149
						ABCA6_2	13.371	22.3368	0.598609	0.0219403
						ABCA6_3	33.5697	35.8186	0.937214	0.0460361
118	6609	SMPD1	1.84144e-08	0.598744		SMPD1_3	29.6299	46.5859	0.636027	0.00697198
						SMPD1_4	174.907	201.394	0.868482	0.00810503
						SMPD1_5	21.3154	25.8014	0.826133	0.04689
119	3707	ITPKB	3.61433e-09	0.510312		ITPKB_2	34.3343	46.2963	0.741621	0.0183791
						ITPKB_1	38.7361	43.4707	0.891085	0.0383359
						ITPKB_4	33.2779	36.7327	0.905948	0.0436784
120	22806	IKZF3	3.21606e-09	0.368726		IKZF3_1	4.19516	18.3425	0.228713	0.000878259
						IKZF3_2	14.3017	23.0521	0.620408	0.0236911
						IKZF3_3	13.7296	19.5819	0.701137	0.0415527
121	4223	MEOX2	1.61769e-09	0.224625		MEOX2_4	13.1575	23.7957	0.552936	0.0143896
						MEOX2_2	16.0179	24.0436	0.666202	0.0284493
						MEOX2_1	24.0268	29.001	0.828482	0.0433547
122	22903	BTBD3	3.86535e-11	0.708466		BTBD3_2	9.14227	16.905	0.540803	0.0250286
						BTBD3_5	12.2948	19.845	0.619541	0.0293294
						BTBD3_1	7.25076	13.23	0.548054	0.0374969
123	27334	P2RY10	1.37164e-11	0.432421		P2RY10_3	4.57654	12.1457	0.376803	0.0181392
						P2RY10_2	5.1486	10.1628	0.506612	0.0458762
						P2RY10_4	0.381378	3.96595	0.0961631	0.0497422
124	26148	C10orf12	1.14975e-11	0.697327		C10orf12_1	28.3621	37.6288	0.753734	0.0257218
						C10orf12_4	25.4189	28.57	0.889706	0.0493764
						C10orf12_5	18.7297	22.9954	0.814498	0.0496011
125	290	ANPEP	7.10225e-12	0.136218		ANPEP_2	22.0713	37.5076	0.588449	0.00704712
						ANPEP_1	11.0356	19.5899	0.563331	0.0221691
						ANPEP_5	100.379	103.683	0.968134	0.0271604
						ANPEP_4	53.5152	56.8586	0.941198	0.0360326
126	8976	WASL	3.48976e-12	0.444886		WASL_3	124.954	160.619	0.777953	0.00254879
						WASL_4	40.4026	58.8821	0.686161	0.00720648
						WASL_1	70.3702	70.7283	0.994937	0.0335107
						WASL_2	28.8972	32.0542	0.901511	0.0469559
127	55601	DDX60	1.9835e-12	0.497789		DDX60_1	45.6542	58.0531	0.786421	0.0187241
						DDX60_5	10.2798	17.2009	0.597632	0.0322629
						DDX60_2	36.1303	39.6577	0.911054	0.0421193
128	54587	MXRA8	7.09405e-13	0.538726		MXRA8_1	6.62026	18.375	0.360286	0.00502554
						MXRA8_3	8.82702	16.17	0.545889	0.0276249
						MXRA8_2	15.4473	23.52	0.656773	0.027947
129	79646	PANK3	9.92095e-14	0.68537		PANK3_5	19.7063	31.1673	0.632275	0.0155302
						PANK3_3	56.2349	65.4341	0.859413	0.0255557
						PANK3_2	56.8758	62.3346	0.912427	0.0322105
130	4034	LRCH4	4.72123e-14	0.633115		LRCH4_4	27.3899	33.45	0.818831	0.0378337
						LRCH4_3	25.1889	29.681	0.848654	0.0447465
						LRCH4_2	7.33658	12.2493	0.598939	0.0492667
131	64499	TPSB2	3.61678e-14	0.308123		TPSB2_5	15.722	36.0742	0.435824	0.000984819
						TPSB2_2	36.2815	49.4527	0.733661	0.0157426
						TPSB2_3	2.41877	9.31717	0.259604	0.0159454
132	5919	RARRES2	8.71497e-16	0.292353		RARRES2_1	14.1841	24.0275	0.590328	0.0183966
						RARRES2_4	16.6296	24.9697	0.665991	0.0270371
						RARRES2_2	2.20097	7.53803	0.291982	0.0312833
133	695	BTK	8.18539e-16	0.318639		BTK_1	26.2349	37.3848	0.701753	0.0189487
						BTK_3	14.438	21.7354	0.664262	0.03204
						BTK_5	12.1491	18.475	0.657597	0.0378259
						BTK_2	6.33864	11.5197	0.550243	0.0453025
134	163486	C1orf218	2.36271e-16	0.599302		C1orf218_5	57.2594	78.045	0.733672	0.00697404
						C1orf218_4	7.22431	17.7692	0.406564	0.00874923
						C1orf218_1	56.4567	69.3346	0.814264	0.018438
135	54566	EPB41L4B	1.10653e-16	0.633304		EPB41L4B_2	8.07024	20.2585	0.398363	0.00546423
						EPB41L4B_5	10.7603	23.0852	0.466112	0.00734234
						EPB41L4B_3	9.53755	20.2585	0.470793	0.0107856
						EPB41L4B_1	21.2761	27.3254	0.77862	0.0393343
136	5563	PRKAA2	3.47676e-17	0.292483		PRKAA2_2	7.11555	16.3515	0.435162	0.013658
						PRKAA2_3	41.705	53.9357	0.773236	0.0187258
						PRKAA2_1	106.832	107.139	0.997135	0.0272352
137	79625	C4orf31	2.37914e-17	0.40767		C4orf31_4	18.2845	62.1075	0.294401	1.74572e-07
						C4orf31_1	34.3623	45.9375	0.748023	0.0194148
						C4orf31_2	72.5076	75.3375	0.962437	0.0318852
138	64333	ARHGAP9	8.53138e-18	0.379015		ARHGAP9_2	15.5708	32.9685	0.472293	0.00251403
						ARHGAP9_3	32.6534	44.6746	0.730916	0.0179123
						ARHGAP9_4	15.1173	21.2623	0.710991	0.0395539
139	51705	EMCN	4.0895e-18	0.347248		EMCN_1	28.5636	33.7464	0.846419	0.0407063
						EMCN_5	20.671	25.3098	0.816719	0.0465216
						EMCN_4	3.38253	7.94033	0.425994	0.0490202
140	54518	APBB1IP	1.13914e-19	0.330917		APBB1IP_3	34.2374	54.1796	0.631924	0.00449264
						APBB1IP_2	22.4988	33.9211	0.663269	0.0168506
						APBB1IP_1	6.84747	11.7782	0.581368	0.0487945
141	27283	TINAG	8.43876e-22	0.368589		TINAG_1	36.1303	43.719	0.826421	0.0311546
						TINAG_2	30.3858	34.163	0.889436	0.0443606
						TINAG_4	27.6647	31.7739	0.870674	0.0448065
142	57506	MAVS	8.442e-24	0.567525		MAVS_1	34.9528	45.6569	0.765554	0.0219097
						MAVS_4	23.3019	31.7613	0.733657	0.0282033
						MAVS_5	31.9461	38.2128	0.836005	0.0360026
143	3423	IDS	8.27897e-28	0.547647		IDS_2	9.82624	20.0678	0.489652	0.012835
						IDS_4	36.8862	43.9579	0.839126	0.0325763
						IDS_1	36.5839	39.4188	0.928083	0.0432912
144	4082	MARCKS	3.31471e-30	0.503054		MARCKS_4	10.7405	18.9098	0.567986	0.0241456
						MARCKS_5	1.05644	5.65119	0.186941	0.03469
						MARCKS_2	13.5577	19.7792	0.685452	0.0389154
145	2494	NR5A2	1.94713e-53	0.229975		NR5A2_2	6.29274	13.633	0.461581	0.023717
						NR5A2_3	0.953445	5.20531	0.183168	0.0405119
						NR5A2_1	14.111	19.334	0.729854	0.0460158
146	8824	CES2	2.59445e-55	0.248515		CES2_1	55.934	88.1548	0.634497	0.000899589
						CES2_2	6.80278	15.7675	0.431443	0.0144705
						CES2_3	10.8845	15.7675	0.690312	0.0496398
147	140803	TRPM6	2.4712e-80	0.0373515		TRPM6_4	39.6165	60.859	0.650955	0.00422705
						TRPM6_2	41.3772	56.0772	0.737861	0.0133976
						TRPM6_4	36.048	48.2146	0.747657	0.0181359
						TRPM6_1	56.8717	67.8143	0.838639	0.0221308
						TRPM6_3	8.80367	16.0842	0.547349	0.0280624
						TRPM6_5	25.5306	33.6898	0.757814	0.0296532
						TRPM6_2	37.6502	44.4263	0.847475	0.0332916
						TRPM6_1	51.749	53.7248	0.963224	0.0380493
						TRPM6_5	23.231	26.6902	0.870394	0.0499496
148	55198	APPL2	4.27189e-81	0.345146		APPL2_2	76.9211	100.327	0.766704	0.00640755
						APPL2_4	21.1218	26.8275	0.787319	0.0410702
						APPL2_3	27.742	32.7075	0.848185	0.0418024
149	27299	ADAMDEC1	2.88605e-131	0.0871164		ADAMDEC1_1	1.22276	8.95141	0.1366	0.00652631
						ADAMDEC1_5	0.489105	4.71127	0.103816	0.0352153
						ADAMDEC1_3	14.6732	19.3162	0.759632	0.0498768
